# Supplementary material for: Insights into Novel Viral Threats in Sweetpotato from Burkina Faso: Characterisation of Unexplored Pathogens
Source: Viruses. 2025 Sep 7;17(9):1222. doi: 10.3390/v17091222 (PMC12474108; doi:10.3390/v17091222)
Supplement: Supplementary file 1 [file viruses-17-01222-s001.zip]

Archive with 1 entries (1 files):
- viruses-3846837-supplementary.pdf
